# Supplementary material for: Transient Introgression of Wolbachia into Aedes aegypti Populations Does Not Elicit an Antibody Response to Wolbachia Surface Protein in Community Members
Source: Pathogens. 2022 May 3;11(5):535. doi: 10.3390/pathogens11050535 (PMC9142965; doi:10.3390/pathogens11050535)
Supplement: Supplementary file 1 [file pathogens-11-00535-s001.zip]

Archive with 1 entries (1 files):
- pathogens-1684445-supplementary materials-conversion update.pdf
